# Supplementary material for: The Impact of Digital Devices on Children’s Health: A Systematic Literature Review
Source: J Funct Morphol Kinesiol. 2024 Nov 14;9(4):236. doi: 10.3390/jfmk9040236 (PMC11587142; doi:10.3390/jfmk9040236)
Supplement: Supplementary file 1 [file jfmk-09-00236-s001.zip]

Archive with 1 entries (1 files):
- jfmk-3283626-supplementary.pdf
